# Supplementary material for: The open diffusion data derivatives, brain data upcycling via integrated publishing of derivatives and reproducible open cloud services
Source: Sci Data. 2019 May 23;6:69. doi: 10.1038/s41597-019-0073-y (PMC6533280; doi:10.1038/s41597-019-0073-y)
Supplement: Supplementary file 1 — Download metadata file [file 41597_2019_73_MOESM1_ESM.zip]

Archive with 3 entries (3 files):
- a_Pestilli053C_assay.txt
- s_Pestilli053C_study.txt
- i_Investigation.txt
