# Supplementary material for: The open diffusion data derivatives, brain data upcycling via integrated publishing of derivatives and reproducible open cloud services
Source: Sci Data. 2019 May 23;6:69. doi: 10.1038/s41597-019-0073-y (PMC6533280; doi:10.1038/s41597-019-0073-y)
Supplement: Supplementary file 1 — Download metadata file [file 41597_2019_73_MOESM1_ESM.zip › a_Pestilli053C_assay.txt]

Sample Name	Protocol REF	Parameter Value[instrument]	Parameter Value[manufacturer]	Assay Name	Raw Data File	Comment[Data Repository]	Comment[Data Record Accession]	Comment[Data Record URI]
STN_1	digital curation	3T General Electric Discovery 750 MRI	General Electric Healthcare	STN_1 contribution to track/trk datasets	track/trk	brainlife.io	doi:10.25663/BL.P.3	https://doi.org/10.25663/BL.P.3
STN_2	digital curation	3T General Electric Discovery 750 MRI	General Electric Healthcare	STN_2 contribution to track/trk datasets	track/trk	brainlife.io	doi:10.25663/BL.P.3	https://doi.org/10.25663/BL.P.3
STN_3	digital curation	3T General Electric Discovery 750 MRI	General Electric Healthcare	STN_3 contribution to track/trk datasets	track/trk	brainlife.io	doi:10.25663/BL.P.3	https://doi.org/10.25663/BL.P.3
STN_4	digital curation	3T General Electric Discovery 750 MRI	General Electric Healthcare	STN_4 contribution to track/trk datasets	track/trk	brainlife.io	doi:10.25663/BL.P.3	https://doi.org/10.25663/BL.P.3
HCP3T_1	digital curation	3T MRI scanner	Siemens	HCP3T_1 contribution to track/trk datasets	track/trk	brainlife.io	doi:10.25663/BL.P.3	https://doi.org/10.25663/BL.P.3
HCP3T_2	digital curation	3T MRI scanner	Siemens	HCP3T_2 contribution to track/trk datasets	track/trk	brainlife.io	doi:10.25663/BL.P.3	https://doi.org/10.25663/BL.P.3
HCP3T_3	digital curation	3T MRI scanner	Siemens	HCP3T_3 contribution to track/trk datasets	track/trk	brainlife.io	doi:10.25663/BL.P.3	https://doi.org/10.25663/BL.P.3
HCP3T_4	digital curation	3T MRI scanner	Siemens	HCP3T_4 contribution to track/trk datasets	track/trk	brainlife.io	doi:10.25663/BL.P.3	https://doi.org/10.25663/BL.P.3
HCP7T_1	digital curation	7T MRI scanner	Siemens	HCP7T_1 contribution to track/trk datasets	track/trk	brainlife.io	doi:10.25663/BL.P.3	https://doi.org/10.25663/BL.P.3
HCP7T_2	digital curation	7T MRI scanner	Siemens	HCP7T_2 contribution to track/trk datasets	track/trk	brainlife.io	doi:10.25663/BL.P.3	https://doi.org/10.25663/BL.P.3
HCP7T_3	digital curation	7T MRI scanner	Siemens	HCP7T_3 contribution to track/trk datasets	track/trk	brainlife.io	doi:10.25663/BL.P.3	https://doi.org/10.25663/BL.P.3
HCP7T_4	digital curation	7T MRI scanner	Siemens	HCP7T_4 contribution to track/trk datasets	track/trk	brainlife.io	doi:10.25663/BL.P.3	https://doi.org/10.25663/BL.P.3
STN_1	digital curation	3T General Electric Discovery 750 MRI	General Electric Healthcare	STN_1 contribution to wmc datasets	wmc	brainlife.io	doi:10.25663/BL.P.3	https://doi.org/10.25663/BL.P.3
STN_2	digital curation	3T General Electric Discovery 750 MRI	General Electric Healthcare	STN_2 contribution to wmc datasets	wmc	brainlife.io	doi:10.25663/BL.P.3	https://doi.org/10.25663/BL.P.3
STN_3	digital curation	3T General Electric Discovery 750 MRI	General Electric Healthcare	STN_3 contribution to wmc datasets	wmc	brainlife.io	doi:10.25663/BL.P.3	https://doi.org/10.25663/BL.P.3
STN_4	digital curation	3T General Electric Discovery 750 MRI	General Electric Healthcare	STN_4 contribution to wmc datasets	wmc	brainlife.io	doi:10.25663/BL.P.3	https://doi.org/10.25663/BL.P.3
HCP3T_1	digital curation	3T MRI scanner	Siemens	HCP3T_1 contribution to wmc datasets	wmc	brainlife.io	doi:10.25663/BL.P.3	https://doi.org/10.25663/BL.P.3
HCP3T_2	digital curation	3T MRI scanner	Siemens	HCP3T_2 contribution to wmc datasets	wmc	brainlife.io	doi:10.25663/BL.P.3	https://doi.org/10.25663/BL.P.3
HCP3T_3	digital curation	3T MRI scanner	Siemens	HCP3T_3 contribution to wmc datasets	wmc	brainlife.io	doi:10.25663/BL.P.3	https://doi.org/10.25663/BL.P.3
HCP3T_4	digital curation	3T MRI scanner	Siemens	HCP3T_4 contribution to wmc datasets	wmc	brainlife.io	doi:10.25663/BL.P.3	https://doi.org/10.25663/BL.P.3
HCP7T_1	digital curation	7T MRI scanner	Siemens	HCP7T_1 contribution to wmc datasets	wmc	brainlife.io	doi:10.25663/BL.P.3	https://doi.org/10.25663/BL.P.3
HCP7T_2	digital curation	7T MRI scanner	Siemens	HCP7T_2 contribution to wmc datasets	wmc	brainlife.io	doi:10.25663/BL.P.3	https://doi.org/10.25663/BL.P.3
HCP7T_3	digital curation	7T MRI scanner	Siemens	HCP7T_3 contribution to wmc datasets	wmc	brainlife.io	doi:10.25663/BL.P.3	https://doi.org/10.25663/BL.P.3
HCP7T_4	digital curation	7T MRI scanner	Siemens	HCP7T_4 contribution to wmc datasets	wmc	brainlife.io	doi:10.25663/BL.P.3	https://doi.org/10.25663/BL.P.3
STN_1	digital curation	3T General Electric Discovery 750 MRI	General Electric Healthcare	STN_1 contribution to life datasets	life	brainlife.io	doi:10.25663/BL.P.3	https://doi.org/10.25663/BL.P.3
STN_2	digital curation	3T General Electric Discovery 750 MRI	General Electric Healthcare	STN_2 contribution to life datasets	life	brainlife.io	doi:10.25663/BL.P.3	https://doi.org/10.25663/BL.P.3
STN_3	digital curation	3T General Electric Discovery 750 MRI	General Electric Healthcare	STN_3 contribution to life datasets	life	brainlife.io	doi:10.25663/BL.P.3	https://doi.org/10.25663/BL.P.3
STN_4	digital curation	3T General Electric Discovery 750 MRI	General Electric Healthcare	STN_4 contribution to life datasets	life	brainlife.io	doi:10.25663/BL.P.3	https://doi.org/10.25663/BL.P.3
HCP3T_1	digital curation	3T MRI scanner	Siemens	HCP3T_1 contribution to life datasets	life	brainlife.io	doi:10.25663/BL.P.3	https://doi.org/10.25663/BL.P.3
HCP3T_2	digital curation	3T MRI scanner	Siemens	HCP3T_2 contribution to life datasets	life	brainlife.io	doi:10.25663/BL.P.3	https://doi.org/10.25663/BL.P.3
HCP3T_3	digital curation	3T MRI scanner	Siemens	HCP3T_3 contribution to life datasets	life	brainlife.io	doi:10.25663/BL.P.3	https://doi.org/10.25663/BL.P.3
HCP3T_4	digital curation	3T MRI scanner	Siemens	HCP3T_4 contribution to life datasets	life	brainlife.io	doi:10.25663/BL.P.3	https://doi.org/10.25663/BL.P.3
HCP7T_1	digital curation	7T MRI scanner	Siemens	HCP7T_1 contribution to life datasets	life	brainlife.io	doi:10.25663/BL.P.3	https://doi.org/10.25663/BL.P.3
HCP7T_2	digital curation	7T MRI scanner	Siemens	HCP7T_2 contribution to life datasets	life	brainlife.io	doi:10.25663/BL.P.3	https://doi.org/10.25663/BL.P.3
HCP7T_3	digital curation	7T MRI scanner	Siemens	HCP7T_3 contribution to life datasets	life	brainlife.io	doi:10.25663/BL.P.3	https://doi.org/10.25663/BL.P.3
HCP7T_4	digital curation	7T MRI scanner	Siemens	HCP7T_4 contribution to life datasets	life	brainlife.io	doi:10.25663/BL.P.3	https://doi.org/10.25663/BL.P.3
STN_1	digital curation	3T General Electric Discovery 750 MRI	General Electric Healthcare	STN_1 contribution to track/tck datasets	track/tck	brainlife.io	doi:10.25663/BL.P.3	https://doi.org/10.25663/BL.P.3
STN_2	digital curation	3T General Electric Discovery 750 MRI	General Electric Healthcare	STN_2 contribution to track/tck datasets	track/tck	brainlife.io	doi:10.25663/BL.P.3	https://doi.org/10.25663/BL.P.3
STN_3	digital curation	3T General Electric Discovery 750 MRI	General Electric Healthcare	STN_3 contribution to track/tck datasets	track/tck	brainlife.io	doi:10.25663/BL.P.3	https://doi.org/10.25663/BL.P.3
STN_4	digital curation	3T General Electric Discovery 750 MRI	General Electric Healthcare	STN_4 contribution to track/tck datasets	track/tck	brainlife.io	doi:10.25663/BL.P.3	https://doi.org/10.25663/BL.P.3
HCP3T_1	digital curation	3T MRI scanner	Siemens	HCP3T_1 contribution to track/tck datasets	track/tck	brainlife.io	doi:10.25663/BL.P.3	https://doi.org/10.25663/BL.P.3
HCP3T_2	digital curation	3T MRI scanner	Siemens	HCP3T_2 contribution to track/tck datasets	track/tck	brainlife.io	doi:10.25663/BL.P.3	https://doi.org/10.25663/BL.P.3
HCP3T_3	digital curation	3T MRI scanner	Siemens	HCP3T_3 contribution to track/tck datasets	track/tck	brainlife.io	doi:10.25663/BL.P.3	https://doi.org/10.25663/BL.P.3
HCP3T_4	digital curation	3T MRI scanner	Siemens	HCP3T_4 contribution to track/tck datasets	track/tck	brainlife.io	doi:10.25663/BL.P.3	https://doi.org/10.25663/BL.P.3
HCP7T_1	digital curation	7T MRI scanner	Siemens	HCP7T_1 contribution to track/tck datasets	track/tck	brainlife.io	doi:10.25663/BL.P.3	https://doi.org/10.25663/BL.P.3
HCP7T_2	digital curation	7T MRI scanner	Siemens	HCP7T_2 contribution to track/tck datasets	track/tck	brainlife.io	doi:10.25663/BL.P.3	https://doi.org/10.25663/BL.P.3
HCP7T_3	digital curation	7T MRI scanner	Siemens	HCP7T_3 contribution to track/tck datasets	track/tck	brainlife.io	doi:10.25663/BL.P.3	https://doi.org/10.25663/BL.P.3
HCP7T_4	digital curation	7T MRI scanner	Siemens	HCP7T_4 contribution to track/tck datasets	track/tck	brainlife.io	doi:10.25663/BL.P.3	https://doi.org/10.25663/BL.P.3
STN_1	digital curation	3T General Electric Discovery 750 MRI	General Electric Healthcare	STN_1 contribution to dwi datasets	dwi	brainlife.io	doi:10.25663/BL.P.3	https://doi.org/10.25663/BL.P.3
STN_2	digital curation	3T General Electric Discovery 750 MRI	General Electric Healthcare	STN_2 contribution to dwi datasets	dwi	brainlife.io	doi:10.25663/BL.P.3	https://doi.org/10.25663/BL.P.3
STN_3	digital curation	3T General Electric Discovery 750 MRI	General Electric Healthcare	STN_3 contribution to dwi datasets	dwi	brainlife.io	doi:10.25663/BL.P.3	https://doi.org/10.25663/BL.P.3
STN_4	digital curation	3T General Electric Discovery 750 MRI	General Electric Healthcare	STN_4 contribution to dwi datasets	dwi	brainlife.io	doi:10.25663/BL.P.3	https://doi.org/10.25663/BL.P.3
HCP3T_1	digital curation	3T MRI scanner	Siemens	HCP3T_1 contribution to dwi datasets	dwi	brainlife.io	doi:10.25663/BL.P.3	https://doi.org/10.25663/BL.P.3
HCP3T_2	digital curation	3T MRI scanner	Siemens	HCP3T_2 contribution to dwi datasets	dwi	brainlife.io	doi:10.25663/BL.P.3	https://doi.org/10.25663/BL.P.3
HCP3T_3	digital curation	3T MRI scanner	Siemens	HCP3T_3 contribution to dwi datasets	dwi	brainlife.io	doi:10.25663/BL.P.3	https://doi.org/10.25663/BL.P.3
HCP3T_4	digital curation	3T MRI scanner	Siemens	HCP3T_4 contribution to dwi datasets	dwi	brainlife.io	doi:10.25663/BL.P.3	https://doi.org/10.25663/BL.P.3
HCP7T_1	digital curation	7T MRI scanner	Siemens	HCP7T_1 contribution to dwi datasets	dwi	brainlife.io	doi:10.25663/BL.P.3	https://doi.org/10.25663/BL.P.3
HCP7T_2	digital curation	7T MRI scanner	Siemens	HCP7T_2 contribution to dwi datasets	dwi	brainlife.io	doi:10.25663/BL.P.3	https://doi.org/10.25663/BL.P.3
HCP7T_3	digital curation	7T MRI scanner	Siemens	HCP7T_3 contribution to dwi datasets	dwi	brainlife.io	doi:10.25663/BL.P.3	https://doi.org/10.25663/BL.P.3
HCP7T_4	digital curation	7T MRI scanner	Siemens	HCP7T_4 contribution to dwi datasets	dwi	brainlife.io	doi:10.25663/BL.P.3	https://doi.org/10.25663/BL.P.3
STN_1	digital curation	3T General Electric Discovery 750 MRI	General Electric Healthcare	STN_1 contribution to dtiinit datasets	dtiinit	brainlife.io	doi:10.25663/BL.P.3	https://doi.org/10.25663/BL.P.3
STN_2	digital curation	3T General Electric Discovery 750 MRI	General Electric Healthcare	STN_2 contribution to dtiinit datasets	dtiinit	brainlife.io	doi:10.25663/BL.P.3	https://doi.org/10.25663/BL.P.3
STN_3	digital curation	3T General Electric Discovery 750 MRI	General Electric Healthcare	STN_3 contribution to dtiinit datasets	dtiinit	brainlife.io	doi:10.25663/BL.P.3	https://doi.org/10.25663/BL.P.3
STN_4	digital curation	3T General Electric Discovery 750 MRI	General Electric Healthcare	STN_4 contribution to dtiinit datasets	dtiinit	brainlife.io	doi:10.25663/BL.P.3	https://doi.org/10.25663/BL.P.3
HCP3T_1	digital curation	3T MRI scanner	Siemens	HCP3T_1 contribution to dtiinit datasets	dtiinit	brainlife.io	doi:10.25663/BL.P.3	https://doi.org/10.25663/BL.P.3
HCP3T_2	digital curation	3T MRI scanner	Siemens	HCP3T_2 contribution to dtiinit datasets	dtiinit	brainlife.io	doi:10.25663/BL.P.3	https://doi.org/10.25663/BL.P.3
HCP3T_3	digital curation	3T MRI scanner	Siemens	HCP3T_3 contribution to dtiinit datasets	dtiinit	brainlife.io	doi:10.25663/BL.P.3	https://doi.org/10.25663/BL.P.3
HCP3T_4	digital curation	3T MRI scanner	Siemens	HCP3T_4 contribution to dtiinit datasets	dtiinit	brainlife.io	doi:10.25663/BL.P.3	https://doi.org/10.25663/BL.P.3
HCP7T_1	digital curation	7T MRI scanner	Siemens	HCP7T_1 contribution to dtiinit datasets	dtiinit	brainlife.io	doi:10.25663/BL.P.3	https://doi.org/10.25663/BL.P.3
HCP7T_2	digital curation	7T MRI scanner	Siemens	HCP7T_2 contribution to dtiinit datasets	dtiinit	brainlife.io	doi:10.25663/BL.P.3	https://doi.org/10.25663/BL.P.3
HCP7T_3	digital curation	7T MRI scanner	Siemens	HCP7T_3 contribution to dtiinit datasets	dtiinit	brainlife.io	doi:10.25663/BL.P.3	https://doi.org/10.25663/BL.P.3
HCP7T_4	digital curation	7T MRI scanner	Siemens	HCP7T_4 contribution to dtiinit datasets	dtiinit	brainlife.io	doi:10.25663/BL.P.3	https://doi.org/10.25663/BL.P.3
STN_1	digital curation	3T General Electric Discovery 750 MRI	General Electric Healthcare	STN_1 contribution to anat/t1w datasets	anat/t1w	brainlife.io	doi:10.25663/BL.P.3	https://doi.org/10.25663/BL.P.3
STN_2	digital curation	3T General Electric Discovery 750 MRI	General Electric Healthcare	STN_2 contribution to anat/t1w datasets	anat/t1w	brainlife.io	doi:10.25663/BL.P.3	https://doi.org/10.25663/BL.P.3
STN_3	digital curation	3T General Electric Discovery 750 MRI	General Electric Healthcare	STN_3 contribution to anat/t1w datasets	anat/t1w	brainlife.io	doi:10.25663/BL.P.3	https://doi.org/10.25663/BL.P.3
STN_4	digital curation	3T General Electric Discovery 750 MRI	General Electric Healthcare	STN_4 contribution to anat/t1w datasets	anat/t1w	brainlife.io	doi:10.25663/BL.P.3	https://doi.org/10.25663/BL.P.3
HCP3T_1	digital curation	3T MRI scanner	Siemens	HCP3T_1 contribution to anat/t1w datasets	anat/t1w	brainlife.io	doi:10.25663/BL.P.3	https://doi.org/10.25663/BL.P.3
HCP3T_2	digital curation	3T MRI scanner	Siemens	HCP3T_2 contribution to anat/t1w datasets	anat/t1w	brainlife.io	doi:10.25663/BL.P.3	https://doi.org/10.25663/BL.P.3
HCP3T_3	digital curation	3T MRI scanner	Siemens	HCP3T_3 contribution to anat/t1w datasets	anat/t1w	brainlife.io	doi:10.25663/BL.P.3	https://doi.org/10.25663/BL.P.3
HCP3T_4	digital curation	3T MRI scanner	Siemens	HCP3T_4 contribution to anat/t1w datasets	anat/t1w	brainlife.io	doi:10.25663/BL.P.3	https://doi.org/10.25663/BL.P.3
HCP7T_1	digital curation	7T MRI scanner	Siemens	HCP7T_1 contribution to anat/t1w datasets	anat/t1w	brainlife.io	doi:10.25663/BL.P.3	https://doi.org/10.25663/BL.P.3
HCP7T_2	digital curation	7T MRI scanner	Siemens	HCP7T_2 contribution to anat/t1w datasets	anat/t1w	brainlife.io	doi:10.25663/BL.P.3	https://doi.org/10.25663/BL.P.3
HCP7T_3	digital curation	7T MRI scanner	Siemens	HCP7T_3 contribution to anat/t1w datasets	anat/t1w	brainlife.io	doi:10.25663/BL.P.3	https://doi.org/10.25663/BL.P.3
HCP7T_4	digital curation	7T MRI scanner	Siemens	HCP7T_4 contribution to anat/t1w datasets	anat/t1w	brainlife.io	doi:10.25663/BL.P.3	https://doi.org/10.25663/BL.P.3
STN_1	digital curation	3T General Electric Discovery 750 MRI	General Electric Healthcare	STN_1 contribution to networkneuro datasets	networkneuro	brainlife.io	doi:10.25663/BL.P.3	https://doi.org/10.25663/BL.P.3
STN_2	digital curation	3T General Electric Discovery 750 MRI	General Electric Healthcare	STN_2 contribution to networkneuro datasets	networkneuro	brainlife.io	doi:10.25663/BL.P.3	https://doi.org/10.25663/BL.P.3
STN_3	digital curation	3T General Electric Discovery 750 MRI	General Electric Healthcare	STN_3 contribution to networkneuro datasets	networkneuro	brainlife.io	doi:10.25663/BL.P.3	https://doi.org/10.25663/BL.P.3
STN_4	digital curation	3T General Electric Discovery 750 MRI	General Electric Healthcare	STN_4 contribution to networkneuro datasets	networkneuro	brainlife.io	doi:10.25663/BL.P.3	https://doi.org/10.25663/BL.P.3
HCP3T_1	digital curation	3T MRI scanner	Siemens	HCP3T_1 contribution to networkneuro datasets	networkneuro	brainlife.io	doi:10.25663/BL.P.3	https://doi.org/10.25663/BL.P.3
HCP3T_2	digital curation	3T MRI scanner	Siemens	HCP3T_2 contribution to networkneuro datasets	networkneuro	brainlife.io	doi:10.25663/BL.P.3	https://doi.org/10.25663/BL.P.3
HCP3T_3	digital curation	3T MRI scanner	Siemens	HCP3T_3 contribution to networkneuro datasets	networkneuro	brainlife.io	doi:10.25663/BL.P.3	https://doi.org/10.25663/BL.P.3
HCP3T_4	digital curation	3T MRI scanner	Siemens	HCP3T_4 contribution to networkneuro datasets	networkneuro	brainlife.io	doi:10.25663/BL.P.3	https://doi.org/10.25663/BL.P.3
HCP7T_1	digital curation	7T MRI scanner	Siemens	HCP7T_1 contribution to networkneuro datasets	networkneuro	brainlife.io	doi:10.25663/BL.P.3	https://doi.org/10.25663/BL.P.3
HCP7T_2	digital curation	7T MRI scanner	Siemens	HCP7T_2 contribution to networkneuro datasets	networkneuro	brainlife.io	doi:10.25663/BL.P.3	https://doi.org/10.25663/BL.P.3
HCP7T_3	digital curation	7T MRI scanner	Siemens	HCP7T_3 contribution to networkneuro datasets	networkneuro	brainlife.io	doi:10.25663/BL.P.3	https://doi.org/10.25663/BL.P.3
HCP7T_4	digital curation	7T MRI scanner	Siemens	HCP7T_4 contribution to networkneuro datasets	networkneuro	brainlife.io	doi:10.25663/BL.P.3	https://doi.org/10.25663/BL.P.3
STN_1	digital curation	3T General Electric Discovery 750 MRI	General Electric Healthcare	STN_1 contribution to freesurfer datasets	freesurfer	brainlife.io	doi:10.25663/BL.P.3	https://doi.org/10.25663/BL.P.3
STN_2	digital curation	3T General Electric Discovery 750 MRI	General Electric Healthcare	STN_2 contribution to freesurfer datasets	freesurfer	brainlife.io	doi:10.25663/BL.P.3	https://doi.org/10.25663/BL.P.3
STN_3	digital curation	3T General Electric Discovery 750 MRI	General Electric Healthcare	STN_3 contribution to freesurfer datasets	freesurfer	brainlife.io	doi:10.25663/BL.P.3	https://doi.org/10.25663/BL.P.3
STN_4	digital curation	3T General Electric Discovery 750 MRI	General Electric Healthcare	STN_4 contribution to freesurfer datasets	freesurfer	brainlife.io	doi:10.25663/BL.P.3	https://doi.org/10.25663/BL.P.3
HCP3T_1	digital curation	3T MRI scanner	Siemens	HCP3T_1 contribution to freesurfer datasets	freesurfer	brainlife.io	doi:10.25663/BL.P.3	https://doi.org/10.25663/BL.P.3
HCP3T_2	digital curation	3T MRI scanner	Siemens	HCP3T_2 contribution to freesurfer datasets	freesurfer	brainlife.io	doi:10.25663/BL.P.3	https://doi.org/10.25663/BL.P.3
HCP3T_3	digital curation	3T MRI scanner	Siemens	HCP3T_3 contribution to freesurfer datasets	freesurfer	brainlife.io	doi:10.25663/BL.P.3	https://doi.org/10.25663/BL.P.3
HCP3T_4	digital curation	3T MRI scanner	Siemens	HCP3T_4 contribution to freesurfer datasets	freesurfer	brainlife.io	doi:10.25663/BL.P.3	https://doi.org/10.25663/BL.P.3
HCP7T_1	digital curation	7T MRI scanner	Siemens	HCP7T_1 contribution to freesurfer datasets	freesurfer	brainlife.io	doi:10.25663/BL.P.3	https://doi.org/10.25663/BL.P.3
HCP7T_2	digital curation	7T MRI scanner	Siemens	HCP7T_2 contribution to freesurfer datasets	freesurfer	brainlife.io	doi:10.25663/BL.P.3	https://doi.org/10.25663/BL.P.3
HCP7T_3	digital curation	7T MRI scanner	Siemens	HCP7T_3 contribution to freesurfer datasets	freesurfer	brainlife.io	doi:10.25663/BL.P.3	https://doi.org/10.25663/BL.P.3
HCP7T_4	digital curation	7T MRI scanner	Siemens	HCP7T_4 contribution to freesurfer datasets	freesurfer	brainlife.io	doi:10.25663/BL.P.3	https://doi.org/10.25663/BL.P.3
STN_1	digital curation	3T General Electric Discovery 750 MRI	General Electric Healthcare	STN_1 contribution to recon datasets	recon	brainlife.io	doi:10.25663/BL.P.3	https://doi.org/10.25663/BL.P.3
STN_2	digital curation	3T General Electric Discovery 750 MRI	General Electric Healthcare	STN_2 contribution to recon datasets	recon	brainlife.io	doi:10.25663/BL.P.3	https://doi.org/10.25663/BL.P.3
STN_3	digital curation	3T General Electric Discovery 750 MRI	General Electric Healthcare	STN_3 contribution to recon datasets	recon	brainlife.io	doi:10.25663/BL.P.3	https://doi.org/10.25663/BL.P.3
STN_4	digital curation	3T General Electric Discovery 750 MRI	General Electric Healthcare	STN_4 contribution to recon datasets	recon	brainlife.io	doi:10.25663/BL.P.3	https://doi.org/10.25663/BL.P.3
HCP3T_1	digital curation	3T MRI scanner	Siemens	HCP3T_1 contribution to recon datasets	recon	brainlife.io	doi:10.25663/BL.P.3	https://doi.org/10.25663/BL.P.3
HCP3T_2	digital curation	3T MRI scanner	Siemens	HCP3T_2 contribution to recon datasets	recon	brainlife.io	doi:10.25663/BL.P.3	https://doi.org/10.25663/BL.P.3
HCP3T_3	digital curation	3T MRI scanner	Siemens	HCP3T_3 contribution to recon datasets	recon	brainlife.io	doi:10.25663/BL.P.3	https://doi.org/10.25663/BL.P.3
HCP3T_4	digital curation	3T MRI scanner	Siemens	HCP3T_4 contribution to recon datasets	recon	brainlife.io	doi:10.25663/BL.P.3	https://doi.org/10.25663/BL.P.3
HCP7T_1	digital curation	7T MRI scanner	Siemens	HCP7T_1 contribution to recon datasets	recon	brainlife.io	doi:10.25663/BL.P.3	https://doi.org/10.25663/BL.P.3
HCP7T_2	digital curation	7T MRI scanner	Siemens	HCP7T_2 contribution to recon datasets	recon	brainlife.io	doi:10.25663/BL.P.3	https://doi.org/10.25663/BL.P.3
HCP7T_3	digital curation	7T MRI scanner	Siemens	HCP7T_3 contribution to recon datasets	recon	brainlife.io	doi:10.25663/BL.P.3	https://doi.org/10.25663/BL.P.3
HCP7T_4	digital curation	7T MRI scanner	Siemens	HCP7T_4 contribution to recon datasets	recon	brainlife.io	doi:10.25663/BL.P.3	https://doi.org/10.25663/BL.P.3
