# Supplementary material for: The open diffusion data derivatives, brain data upcycling via integrated publishing of derivatives and reproducible open cloud services
Source: Sci Data. 2019 May 23;6:69. doi: 10.1038/s41597-019-0073-y (PMC6533280; doi:10.1038/s41597-019-0073-y)
Supplement: Supplementary file 1 — Download metadata file [file 41597_2019_73_MOESM1_ESM.zip › s_Pestilli053C_study.txt]

Source Name	Comment[source URL]	Characteristics[organism]	Term Source REF	Term Accession Number	Characteristics[organism part]	Term Source REF	Term Accession Number	Protocol REF	Sample Name	Factor Value[voxel size]
Stanford dataset	http://purl.stanford.edu/rt034xr8593; http://purl.stanford.edu/ng782rw8378	Homo sapiens	NCBITaxon	NCBITaxon:9607	brain	UBERON	UBERON:0000955	Data sources	STN_1	1.5mm
Stanford dataset	http://purl.stanford.edu/rt034xr8593; http://purl.stanford.edu/ng782rw8378	Homo sapiens	NCBITaxon	NCBITaxon:9607	brain	UBERON	UBERON:0000955	Data sources	STN_2	1.5mm
Stanford dataset	http://purl.stanford.edu/rt034xr8593; http://purl.stanford.edu/ng782rw8378	Homo sapiens	NCBITaxon	NCBITaxon:9607	brain	UBERON	UBERON:0000955	Data sources	STN_3	1.5mm
Stanford dataset	http://purl.stanford.edu/rt034xr8593; http://purl.stanford.edu/ng782rw8378	Homo sapiens	NCBITaxon	NCBITaxon:9607	brain	UBERON	UBERON:0000955	Data sources	STN_4	1.5mm
Human Connectome Project datasets	https://www.humanconnectome.org/data	Homo sapiens	NCBITaxon	NCBITaxon:9607	brain	UBERON	UBERON:0000955	Data sources	HCP3T_1	1.25mm
Human Connectome Project datasets	https://www.humanconnectome.org/data	Homo sapiens	NCBITaxon	NCBITaxon:9607	brain	UBERON	UBERON:0000955	Data sources	HCP3T_2	1.25mm
Human Connectome Project datasets	https://www.humanconnectome.org/data	Homo sapiens	NCBITaxon	NCBITaxon:9607	brain	UBERON	UBERON:0000955	Data sources	HCP3T_3	1.25mm
Human Connectome Project datasets	https://www.humanconnectome.org/data	Homo sapiens	NCBITaxon	NCBITaxon:9607	brain	UBERON	UBERON:0000955	Data sources	HCP3T_4	1.25mm
Human Connectome Project datasets	https://www.humanconnectome.org/data	Homo sapiens	NCBITaxon	NCBITaxon:9607	brain	UBERON	UBERON:0000955	Data sources	HCP7T_1	1.05mm
Human Connectome Project datasets	https://www.humanconnectome.org/data	Homo sapiens	NCBITaxon	NCBITaxon:9607	brain	UBERON	UBERON:0000955	Data sources	HCP7T_2	1.05mm
Human Connectome Project datasets	https://www.humanconnectome.org/data	Homo sapiens	NCBITaxon	NCBITaxon:9607	brain	UBERON	UBERON:0000955	Data sources	HCP7T_3	1.05mm
Human Connectome Project datasets	https://www.humanconnectome.org/data	Homo sapiens	NCBITaxon	NCBITaxon:9607	brain	UBERON	UBERON:0000955	Data sources	HCP7T_4	1.05mm
