# Supplementary material for: The open diffusion data derivatives, brain data upcycling via integrated publishing of derivatives and reproducible open cloud services
Source: Sci Data. 2019 May 23;6:69. doi: 10.1038/s41597-019-0073-y (PMC6533280; doi:10.1038/s41597-019-0073-y)
Supplement: Supplementary file 1 — Download metadata file [file 41597_2019_73_MOESM1_ESM.zip › i_Investigation.txt]

# Investigation File generated for Scientific Data with Investigation File Authoring Tool version 0.1.0 on 25/04/2019 - This metadata file is CC0
ONTOLOGY SOURCE REFERENCE
Term Source Name	NCBITaxon	UBERON	ERO	NCIT	OBI
Term Source File	http://data.bioontology.org/ontologies/NCBITAXON	http://data.bioontology.org/ontologies/UBERON	http://data.bioontology.org/ontologies/ERO	http://data.bioontology.org/ontologies/NCIT	http://data.bioontology.org/ontologies/OBI
Term Source Version	2016AB	releases/2014-06-15	2013-08-02	17.06d	2014-08-18
Term Source Description	National Center for Biotechnology Information (NCBI) Organismal Classification	Uber Anatomy Ontology	Eagle-I Research Resource Ontology	National Cancer Institute Thesaurus	Ontology for Biomedical Investigations
INVESTIGATION
Investigation Identifier
Investigation Title
Investigation Description
Investigation Submission Date
Investigation Public Release Date
INVESTIGATION PUBLICATIONS
Investigation PubMed ID
Investigation Publication DOI
Investigation Publication Author List
Investigation Publication Title
Investigation Publication Status
Investigation Publication Status Term Accession Number
Investigation Publication Status Term Source REF
INVESTIGATION CONTACTS
Investigation Person Last Name
Investigation Person Mid Initials
Investigation Person First Name
Investigation Person Address
Investigation Person Phone
Investigation Person Fax
Investigation Person Email
Investigation Person Affiliation
Investigation Person Roles
Investigation Person Roles Term Accession Number
Investigation Person Roles Term Source REF
STUDY
Study Identifier	10.1038/s41597-019-0073-y
Study Title	The open diffusion data derivatives, brain data upcycling via integrated publishing of derivatives and reproducible open cloud services
Study Submission Date	24/01/2018
Study Public Release Date	23/05/2019
Study Description	https://www.nature.com/articles/s41597-019-0073-y
Study File Name	s_Pestilli053C_study.txt
Comment[Subject Keywords]	""
Comment[Manuscript Licence]	CC BY-4.0
Comment[Experimental Metadata Licence]	CC0
Comment[Supplementary Information File Name]
Comment[Supplementary Information File Type]
Comment[Supplementary Information File URL]
Comment[Data Repository]	brainlife.io
Comment[Data Record Accession]	doi:10.25663/BL.P.3
Comment[Data Record URI]	https://doi.org/10.25663/BL.P.3
STUDY DESIGN DESCRIPTORS
Study Design Type	data integration objective	database creation objective
Study Design Type Term Accession Number	ERO:0100092	http://www.ebi.ac.uk/efo/swo/SWO_0000509
Study Design Type Term Source REF	ERO	ERO
STUDY PUBLICATIONS
Study PubMed ID
Study Publication DOI
Study Publication Author List
Study Publication Title
Study Publication Status
Study Publication Status Term Accession Number
Study Publication Status Term Source REF
STUDY FACTORS
Study Factor Name	voxel size
Study Factor Type	Voxel Size
Study Factor Type Term Accession Number	NCIT:C95003
Study Factor Type Term Source REF	NCIT
STUDY ASSAYS
Study Assay Measurement Type	brain
Study Assay Measurement Type Term Accession Number	UBERON:0000955
Study Assay Measurement Type Term Source REF	OBI
Study Assay Technology Type	magnetic resonance imaging
Study Assay Technology Type Term Accession Number	ERO:0001235
Study Assay Technology Type Term Source REF	ERO
Study Assay Technology Platform	instrument;manufacturer
Study Assay File Name	a_Pestilli053C_assay.txt
STUDY PROTOCOLS
Study Protocol Name	Data sources	digital curation
Study Protocol Type	data acquisition	digital curation
Study Protocol Type Term Accession Number	ERO:0000387	OBI:0302914
Study Protocol Type Term Source REF	ERO	OBI
Study Protocol Description		
Study Protocol URI	""	""
Study Protocol Version		
Study Protocol Parameters Name	""	instrument;manufacturer
Study Protocol Parameters Name Term Accession Number	""	""
Study Protocol Parameters Name Term Source REF	""	""
Study Protocol Components Name	""	""
Study Protocol Components Type	""	""
Study Protocol Components Type Term Accession Number	""	""
Study Protocol Components Type Term Source REF	""	""
STUDY CONTACTS
Study Person Last Name	Avesani	McPherson	Hayashi	Caiafa	Henschel	Garyfallidis	Kitchell	Bullock	Patterson	Olivetti	Sporns	Saykin	Wang	Dinov	Hancock	Caron	Qian	Pestilli
Study Person First Name	Paolo	Brent	Soichi	Cesar F.	Robert	Eleftherios	Lindsey	Daniel	Andrew	Emanuele	Olaf	Andrew J.	Lei	Ivo	David	Bradley	Yiming	Franco
Study Person Mid Initials
Study Person Email	""	""	""	""	""	""	""	""	""	""	""	""	""	""	""	""	""	franpest@indiana.edu
Study Person Phone
Study Person Fax
Study Person Address
Study Person Affiliation	Neuroinformatics Laboratory, Center for Information Technology, Fondazione Bruno Kessler, via Sommarive 18, 38123, Trento, Italy	Pestilli Lab. Department of Psychological and Brain Sciences, Program in Cognitive Science, Indiana University Bloomington, 1101 E 10th Street, Bloomington, Indiana, 47405, USA	Department of Psychological and Brain Sciences and Pervasive Technology Institute, University Information Technology Services, Indiana University, 1101 E 10th Street, Bloomington, IN, 47405, USA	Pestilli Lab. Department of Psychological and Brain Sciences, Indiana University Bloomington, 1101 E 10th Street, Bloomington, Indiana, 47405, USA	Pervasive Technology Institute, Indiana University Bloomington, 2709 E 10th Street, Bloomington, IN, 47408, USA	Department of Intelligent Systems Engineering, Programs in Neuroscience and Cognitive Science, Indiana University Bloomington, 700N Woodlawn Ave, Bloomington, Indiana, 47408, USA	Pestilli Lab. Department of Psychological and Brain Sciences, Program in Cognitive Science, Indiana University Bloomington, 1101 E 10th Street, Bloomington, Indiana, 47405, USA	Pestilli Lab. Department of Psychological and Brain Sciences, Program in Neuroscience, Indiana University Bloomington, 1101 E 10th Street, Bloomington, Indiana, 47405, USA	Pestilli Lab. Department of Psychological and Brain Sciences, Program in Neuroscience, Indiana University Bloomington, 1101 E 10th Street, Bloomington, Indiana, 47405, USA	Neuroinformatics Laboratory, Center for Information Technology, Fondazione Bruno Kessler, via Sommarive 18, 38123, Trento, Italy	Department of Psychological and Brain Sciences, Programs in Neuroscience and Cognitive Science, and Indiana Network Science Institute, Indiana University Bloomington, 1101 E 10th Street, Bloomington, Indiana, 47405, USA	Indiana University School of Medicine, Departments of Radiology and Imaging Sciences and Medical and Molecular Genetics, and the Indiana Alzheimer Disease Center, Indiana University, 355 W 16th St., Indianapolis, Indiana, 46202, USA	Departments of Psychiatry and Behavioral Sciences and Radiology, Northwestern University Feinberg School of Medicine, 710N. Lake Shore Drive, Abbott Hall 1322, Chicago, IL, 60611, USA	Statistics Online Computational Resource (SOCR), Center for Complexity of Self-Management in Chronic Disease (CSCD), Health Behavior and Biological Sciences, Michigan Institute for Data Science (MIDAS), University of Michigan, Ann Arbor, MI, 49109, USA	Pervasive Technology Institute, Indiana University Bloomington, 2709 E 10th Street, Bloomington, IN, 47408, USA	Pestilli Lab. Indiana University School of Optometry and Program in Neuroscience, Indiana University Bloomington, 1101 E 10th Street, Bloomington, Indiana, USA	Pestilli Lab. Department of Psychological and Brain Sciences, Indiana University Bloomington, 1101 E 10th Street, Bloomington, Indiana, 47405, USA	Pestilli Lab. Department of Psychological and Brain Sciences, Engineering, Computer Science, Programs in Neuroscience and Cognitive Science, School of Optometry, and Indiana Network Science Institute, Indiana University Bloomington, 1101 E 10th Street, Bloomington, Indiana, 47405, USA
Study Person Roles
Study Person Roles Term Accession Number
Study Person Roles Term Source REF
Comment[Study Person ORCID]	""	""	""	0000-0001-5437-6095	""	0000-0002-3991-2774	""	""	""	0000-0001-7653-1519	0000-0001-7265-4036	0000-0002-1376-8532	0000-0003-3870-3388	0000-0003-3825-4375	""	""	""	0000-0002-2469-0494
Comment[Funder]
Comment[FundRef ID]
Comment[Funder Term Source REF]
Comment[Grant Identifier]
